# Supplementary material for: Identification of biomarkers and mechanism exploration of ferroptosis related genes regulated by m6A in type 2 diabetes mellitus
Source: Hereditas. 2025 Feb 18;162:24. doi: 10.1186/s41065-025-00385-9 (PMC11834627; doi:10.1186/s41065-025-00385-9)
Supplement: Supplementary file 1 — Supplementary Material 1: Supplement Table 1 Differentially expressed genes between T2D groups and HC groups. [file 41065_2025_385_MOESM1_ESM.xlsx]

## Sheet: Sheet1
	logFC	AveExpr	t	P.Value	adj.P.Val	B
SLC2A2	-1.41809	8.08185	-7.34674	3.26e-10	5.23e-07	12.91
CYS1	-1.39172	8.4554	-6.51871	1.01e-08	9.55e-06	9.71511
FAM19A4	-1.31754	5.95578	-6.4489	1.35e-08	1.2e-05	9.44838
FOXE1	-1.29043	5.92084	-4.42388	3.57e-05	0.00430319	2.13062
GRIN2D	-1.26141	5.91911	-6.73969	4.07e-09	4.67e-06	10.5628
HHATL	-1.22909	9.17099	-4.92299	5.66e-06	0.00128123	3.83141
HS6ST2	-1.17785	9.14869	-6.37579	1.82e-08	1.54e-05	9.16964
RP1-212P9.2	-1.17756	7.94173	-6.80065	3.16e-09	3.91e-06	10.7974
MIOX	-1.17704	5.2787	-5.05889	3.38e-06	0.000920946	4.30908
CHL1-AS2	-1.17447	5.69016	-5.33152	1.18e-06	0.000380337	5.28356
ASCL2	-1.16614	8.26718	-8.70423	1.1e-12	4.44e-09	18.1755
CHL1	-1.13759	9.52795	-6.10823	5.4e-08	3.21e-05	8.15559
MRO	-1.12763	8.87124	-5.41538	8.54e-07	0.000307322	5.58731
ARG2	-1.10423	10.8794	-8.18819	9.59e-12	2.95e-08	16.1788
MYCN	-1.08	6.44125	-4.95758	4.97e-06	0.00117394	3.95245
GHRL	-1.072	10.3314	-2.11694	0.0379051	0.207557	-4.09893
C3orf70	-1.05487	7.97889	-4.99258	4.35e-06	0.00107568	4.07528
PLN	-0.984763	6.36027	-2.89882	0.00503026	0.0720851	-2.35844
TMEM37	-0.978326	9.1097	-7.98235	2.27e-11	4.57e-08	15.3796
ZMAT4	-0.95161	7.00378	-3.61114	0.000576627	0.0219597	-0.416402
GABRB2	-0.941583	5.09991	-2.95889	0.004238	0.0662347	-2.20684
GABRA1	-0.936022	5.82578	-3.0726	0.00304555	0.0560305	-1.91339
CTB-12O2.1	-0.905984	10.9154	-4.74605	1.1e-05	0.00207529	3.21835
RASGRP1	-0.854994	10.7932	-6.25335	3e-08	2.09e-05	8.70436
HCN4	-0.845376	6.4733	-5.33465	1.17e-06	0.000380337	5.29489
LOC101929550	-0.84479	10.2664	-4.79415	9.18e-06	0.00177747	3.38396
NTN1	-0.838852	6.88508	-5.70625	2.71e-07	0.000136118	6.65373
FFAR4	-0.835501	7.51563	-4.88293	6.59e-06	0.00139183	3.69168
CTNNA3	-0.816643	6.78652	-4.41204	3.72e-05	0.00433227	2.09139
RDH10	-0.814994	9.4572	-5.77903	2.03e-07	0.000110105	6.92342
TMEM27	-0.800267	10.4355	-7.16885	6.85e-10	1e-06	12.2201
LOC101927734	-0.789694	10.9583	-5.52127	5.64e-07	0.000241203	5.97332
PPP1R1A	-0.786584	11.9146	-5.76418	2.15e-07	0.000111567	6.8683
FTCD	-0.782098	7.99784	-4.06087	0.0001282	0.00966678	0.954922
ESM1	-0.762846	6.86186	-2.95068	0.00433896	0.0668791	-2.2277
LOC101926951	-0.753916	7.66745	-3.48315	0.000868644	0.0277594	-0.787405
PCDH20	-0.753916	7.66745	-3.48315	0.000868644	0.0277594	-0.787405
UNC5D	-0.746895	8.07465	-3.58133	0.000634844	0.0235184	-0.503614
ERICH5	-0.711104	10.0871	-5.51813	5.71e-07	0.000241203	5.96184
RP11-539L10.3	-0.710503	8.18258	-4.90278	6.11e-06	0.00132658	3.76086
ANKRD23	-0.693596	10.5038	-3.93674	0.000195995	0.0121539	0.566419
ANKRD39	-0.693596	10.5038	-3.93674	0.000195995	0.0121539	0.566419
PDX1	-0.690321	6.05093	-6.1794	4.05e-08	2.6e-05	8.42433
TMED6	-0.686165	11.2057	-3.67944	0.000461791	0.0199719	-0.21477
SIX2	-0.668112	10.1463	-3.50004	0.00082334	0.0270977	-0.738982
PLA1A	-0.656158	8.65008	-4.42772	3.52e-05	0.00428095	2.14333
FAM107A	-0.655047	8.39747	-3.74181	0.000376262	0.0177289	-0.0284967
CRABP1	-0.644633	6.05038	-3.21037	0.00202029	0.0441467	-1.54688
ACRBP	-0.639867	7.291	-6.25866	2.93e-08	2.09e-05	8.72447
RP11-222K16.1	-0.626369	5.84376	-3.04369	0.00331491	0.0586999	-1.9888
CAPN13	-0.619713	11.6835	-3.72382	0.000399249	0.0182688	-0.0824536
LAMB4	-0.618259	5.79813	-2.92969	0.00460744	0.068392	-2.28083
ZNF578	-0.611999	6.11814	-3.67018	0.000475974	0.0199719	-0.242257
ADH6	-0.609187	6.42953	-3.25963	0.00173998	0.0408565	-1.41301
KY	-0.584642	7.57014	-2.88012	0.00530357	0.0746496	-2.40514
PCSK9	-0.580655	7.2679	-4.00736	0.000154071	0.0105972	0.786575
NRG3	-0.579438	6.48625	-2.60256	0.0113358	0.110111	-3.07024
BC069776	-0.574665	7.79921	-3.62966	0.000543059	0.0213776	-0.361983
G6PC2	-0.573093	10.7235	-3.10008	0.00280868	0.0533842	-1.84125
KCNQ3	-0.565808	5.77451	-3.48151	0.000873171	0.0278254	-0.792102
CTSV	-0.560663	6.76086	-3.63004	0.000542391	0.0213776	-0.360867
ANKRD29	-0.551978	7.31905	-2.80876	0.00647726	0.0826807	-2.58121
IER3	-0.549999	11.9492	-3.42981	0.00102779	0.0305125	-0.939321
PIGA	-0.541954	9.88871	-4.53978	2.35e-05	0.00355344	2.51742
RASGRF1	-0.536582	8.36938	-3.17631	0.00223836	0.0468103	-1.6386
TMEM200C	-0.535085	7.17987	-2.19307	0.0317059	0.187492	-3.9496
NSG1	-0.531559	10.5813	-4.25495	6.51e-05	0.00608205	1.57644
DIAPH2	-0.526423	9.61251	-5.04514	3.57e-06	0.000927413	4.2605
ARHGEF26-AS1	-0.52185	5.90073	-2.78604	0.00689839	0.0851615	-2.63655
RP11-503C24.6	-0.51904	8.61344	-3.1678	0.00229615	0.0474626	-1.66139
CD82	-0.518481	8.47315	-4.62076	1.74e-05	0.00288817	2.79075
GNG7	-0.517298	8.00567	-6.21324	3.53e-08	2.36e-05	8.55235
PVRL3	-0.513883	10.2438	-3.35158	0.00131178	0.0340363	-1.15918
WSCD2	-0.509671	9.44456	-2.84162	0.00591001	0.0793926	-2.50058
CES3	-0.50533	7.19569	-6.28111	2.67e-08	2.05e-05	8.80968
NPC1L1	-0.504988	8.71452	-3.04785	0.00327477	0.0583351	-1.97797
KCNG3	-0.501442	8.99864	-3.06171	0.00314456	0.0568747	-1.94187
MCOLN3	-0.501147	10.9803	-4.43812	3.39e-05	0.00428095	2.17786
RAMP3	0.500554	6.53328	3.02776	0.00347258	0.0598366	-2.03011
PMFBP1	0.50063	6.10411	3.18201	0.00220038	0.0461964	-1.62329
NR4A2	0.500805	8.29484	2.1059	0.0388865	0.210161	-4.1202
ANKS1B	0.505404	7.50988	2.85126	0.00575233	0.0783491	-2.47676
GPAT2	0.505504	7.50205	2.53508	0.0135338	0.120291	-3.22374
RPRML	0.506433	6.98411	2.90123	0.00499599	0.0717716	-2.3524
TMEM45A	0.508052	11.1349	2.22275	0.0295415	0.181163	-3.89015
PHLDA1	0.508509	9.22213	2.27989	0.025737	0.167452	-3.77376
TENM2	0.510672	8.27469	2.45435	0.0166641	0.133483	-3.40301
ITGB2-AS1	0.51217	6.11667	2.57706	0.0121253	0.113752	-3.12864
INPP5D	0.512931	6.70631	3.6084	0.00058176	0.0220369	-0.424441
FBXO32	0.517969	7.3817	3.39069	0.00116163	0.0322902	-1.0497
GAL3ST4	0.520732	6.71247	2.69084	0.00895035	0.0982581	-2.86454
MIR612	0.520946	11.3474	3.39612	0.00114213	0.0321256	-1.03445
NEAT1	0.520946	11.3474	3.39612	0.00114213	0.0321256	-1.03445
HSPA6	0.523443	6.62276	2.3137	0.0236958	0.16155	-3.70371
CXCR4	0.52361	11.305	2.245	0.0280048	0.176041	-3.84513
PTGER4	0.525005	10.1218	2.18853	0.032049	0.188549	-3.95863
LTBP1	0.527146	10.2841	2.32076	0.0232883	0.159825	-3.68897
TNFRSF10B	0.528084	10.6415	4.20266	7.83e-05	0.00695045	1.40736
ITGAX	0.528338	6.46009	2.57241	0.0122745	0.114103	-3.13924
HIST1H2BC	0.528763	6.84666	3.49011	0.0008497	0.0274236	-0.767474
NAGS	0.528828	8.0701	2.35915	0.0211787	0.152125	-3.60817
BC017398	0.528895	7.48671	2.20145	0.0310813	0.186035	-3.93288
CTD-2314B22.3	0.528895	7.48671	2.20145	0.0310813	0.186035	-3.93288
DQ786293	0.528895	7.48671	2.20145	0.0310813	0.186035	-3.93288
DUXAP10	0.528895	7.48671	2.20145	0.0310813	0.186035	-3.93288
LL22NC03-N64E9.1	0.528895	7.48671	2.20145	0.0310813	0.186035	-3.93288
SUSD2	0.529044	5.70815	2.38924	0.0196463	0.145215	-3.54407
ARSJ	0.52968	6.96023	2.55528	0.0128385	0.117135	-3.17814
CDH10	0.530671	10.7374	4.02995	0.000142589	0.0102235	0.857481
LINC00328	0.530866	6.30032	2.91126	0.00485576	0.0706417	-2.32724
RASSF2	0.530929	6.91986	2.10425	0.0390345	0.210489	-4.12336
ADA	0.532219	5.74475	2.00969	0.0484116	0.231963	-4.30145
COL1A1	0.532843	12.2477	2.60035	0.0114024	0.110491	-3.07533
ADAMTS9	0.533414	7.96626	2.08658	0.0406562	0.214937	-4.15718
IGFBP4	0.534654	9.51051	2.27746	0.0258894	0.167538	-3.77876
DGKB	0.535959	8.02867	2.31198	0.0237962	0.161763	-3.7073
FAM65C	0.536038	7.10492	2.98458	0.00393578	0.0634664	-2.14127
STK17B	0.536384	6.37001	2.17894	0.0327843	0.191032	-3.97765
PHACTR1	0.53742	9.62481	4.33528	4.9e-05	0.00516071	1.83848
PRSS16	0.541071	8.95729	2.26671	0.0265743	0.170247	-3.80084
RP11-319G9.3	0.541302	6.94258	3.3549	0.00129836	0.0338745	-1.14992
NLRC5	0.542997	9.61998	3.77121	0.000341415	0.0169271	0.0599886
TLR1	0.543546	6.85651	2.74545	0.00771392	0.0910979	-2.73453
STAB1	0.544527	8.1742	2.74034	0.00782254	0.0916645	-2.74678
CD5	0.54586	7.91997	2.61042	0.011102	0.109014	-3.05215
EVI2A	0.54613	5.67799	2.53723	0.0134581	0.12015	-3.2189
ADRB1	0.546222	8.03422	2.40281	0.0189878	0.142675	-3.51492
TMEM47	0.546969	8.9138	2.1831	0.0324638	0.190015	-3.96942
LINC00475	0.547176	9.19607	3.20827	0.00203315	0.0443071	-1.55256
C3orf67	0.547651	7.60936	2.87563	0.00537119	0.0751171	-2.41632
REEP1	0.548245	9.33082	4.96228	4.88e-06	0.00117394	3.96891
RMST	0.548517	9.25391	2.72263	0.00821017	0.0939305	-2.78911
IFI6	0.548884	8.90048	2.72856	0.00807845	0.093401	-2.77496
GPR19	0.549644	8.08093	3.83063	0.000280159	0.0150994	0.24021
HCLS1	0.549684	7.12536	2.3718	0.0205222	0.149008	-3.58131
MMP2	0.549905	8.53738	2.07045	0.042188	0.219353	-4.18785
GAS7	0.550361	7.01511	2.15092	0.0350183	0.198598	-4.03283
PRR26	0.551576	9.02902	4.24327	6.79e-05	0.00622905	1.5386
COL4A4	0.552148	7.78868	2.3078	0.0240414	0.161967	-3.716
HDC	0.552728	6.24632	1.99763	0.0497355	0.234967	-4.32363
ITIH4	0.552972	8.67515	3.04728	0.00328031	0.0583351	-1.97947
MIR424	0.552994	7.63588	2.03886	0.0453311	0.225167	-4.24728
MIR503HG	0.552994	7.63588	2.03886	0.0453311	0.225167	-4.24728
DLGAP1-AS1	0.554589	8.78764	2.74934	0.007632	0.0904632	-2.72518
RASSF3	0.55539	9.35016	2.29692	0.0246904	0.164272	-3.73859
RNASE6	0.558716	7.26521	2.05128	0.0440719	0.223491	-4.224
EGFEM1P	0.558848	5.39009	2.06303	0.0429083	0.220952	-4.20187
CIT	0.559202	7.40061	2.55157	0.0129636	0.117578	-3.18653
MIR1178	0.559202	7.40061	2.55157	0.0129636	0.117578	-3.18653
BEGAIN	0.560834	7.22583	2.58989	0.011722	0.112058	-3.09932
ZFP36L1	0.563018	11.0358	2.49503	0.0150133	0.12651	-3.31327
SCN7A	0.56311	9.2189	2.53259	0.0136218	0.120806	-3.22935
PPIC	0.563221	10.1789	2.6248	0.0106858	0.106533	-3.01895
FRAS1	0.564202	9.30967	3.70247	0.000428256	0.0189483	-0.146241
TLR3	0.564599	6.32874	2.30804	0.0240276	0.161942	-3.71551
HLA-DRB1	0.564657	10.3398	2.45034	0.0168349	0.133656	-3.41177
VWCE	0.565055	6.42735	4.30983	5.36e-05	0.00535462	1.75519
CASP1	0.565251	6.56194	2.13913	0.0359977	0.20143	-4.05587
TBX2	0.566932	7.27868	3.59402	0.000609418	0.0229224	-0.466561
SYTL4	0.567353	7.45143	2.38229	0.019991	0.146543	-3.55892
C15orf52	0.568283	8.75131	3.37009	0.0012386	0.0333358	-1.1075
LAIR1	0.568484	6.0674	2.32471	0.0230632	0.159594	-3.68072
SATB2	0.568744	7.40902	3.29011	0.00158524	0.0385766	-1.32941
COL28A1	0.572367	7.71231	2.47777	0.0156949	0.129005	-3.35149
IFITM1	0.573144	8.91445	2.18665	0.0321919	0.189113	-3.96236
HIP1	0.573674	7.62591	3.90562	0.000217762	0.0130018	0.470182
ADAM23	0.574268	5.7479	2.94005	0.0044731	0.067846	-2.25465
SLC18A2	0.577038	11.8244	3.54315	0.000717601	0.0251098	-0.614612
CACHD1	0.580341	10.594	4.4379	3.39e-05	0.00428095	2.17713
FOSL2	0.581778	9.33743	2.44015	0.0172775	0.136264	-3.43404
KCNB1	0.582711	6.95693	2.97119	0.00409071	0.0646381	-2.1755
C4A	0.583381	7.869	2.31068	0.0238721	0.161845	-3.71
C4B	0.583381	7.869	2.31068	0.0238721	0.161845	-3.71
C4B_2	0.583381	7.869	2.31068	0.0238721	0.161845	-3.71
GAS2L3	0.58345	5.64071	2.01108	0.0482599	0.231789	-4.29887
FLJ38379	0.583468	8.93791	3.68835	0.00044853	0.0195756	-0.18829
SERPINB9	0.585037	8.56022	2.80344	0.00657379	0.0831095	-2.59421
GALNT10	0.585354	10.2548	4.7271	1.18e-05	0.00213887	3.15332
IL12RB1	0.58648	6.50754	3.16611	0.00230782	0.0475204	-1.66592
HLA-DQB1	0.588496	10.2812	2.27948	0.0257626	0.167452	-3.7746
HLA-DRB4	0.588496	10.2812	2.27948	0.0257626	0.167452	-3.7746
HLA-DRB5	0.588496	10.2812	2.27948	0.0257626	0.167452	-3.7746
LOC100996809	0.588496	10.2812	2.27948	0.0257626	0.167452	-3.7746
LOC101060835	0.588496	10.2812	2.27948	0.0257626	0.167452	-3.7746
PTPRC	0.588533	7.41719	2.04348	0.0448592	0.22445	-4.23864
INHBA	0.58893	10.3266	3.13284	0.00254869	0.0509136	-1.7546
NRP2	0.594893	6.05581	3.13535	0.00252976	0.0507246	-1.74795
BAI3	0.597669	6.77682	2.03403	0.0458289	0.226187	-4.25629
VSIG4	0.598697	6.98232	2.16585	0.0338121	0.194365	-4.00351
MTUS2-AS1	0.60061	5.84415	3.17575	0.00224212	0.0468279	-1.6401
FAM89A	0.604858	5.64076	2.41355	0.0184811	0.14121	-3.49177
MIR1182	0.604858	5.64076	2.41355	0.0184811	0.14121	-3.49177
ATP8A2	0.60492	7.95473	2.56426	0.0125398	0.115616	-3.15776
TFEC	0.605599	5.28789	2.15816	0.034429	0.196784	-4.01864
ZG16B	0.605745	6.84399	2.44004	0.0172822	0.136264	-3.43428
PRG4	0.607662	7.10683	3.93091	0.000199905	0.0123014	0.548364
LOC100132891	0.610426	5.48073	2.60612	0.0112295	0.10964	-3.06207
SLC24A3	0.61044	8.29086	3.33908	0.00136351	0.0345415	-1.19398
YAP1	0.611091	7.896	2.00125	0.0493351	0.234083	-4.31699
HLA-DRB3	0.612055	9.62725	2.39229	0.0194966	0.144745	-3.53753
CLEC7A	0.614262	7.48091	2.59097	0.0116887	0.111908	-3.09684
CALCB	0.615388	6.52523	2.04839	0.0443622	0.223662	-4.22943
CSF2RB	0.619853	6.14074	2.22939	0.0290752	0.179423	-3.87675
CTSE	0.621481	6.9273	2.31917	0.0233795	0.160127	-3.69229
C1R	0.62189	8.70534	2.03605	0.0456199	0.225655	-4.25252
SASH3	0.622292	6.74854	2.5253	0.0138825	0.122174	-3.24572
BRINP1	0.623396	6.19777	2.29963	0.0245273	0.163866	-3.73297
FGL2	0.623638	7.64763	2.20825	0.0305817	0.184652	-3.91927
TSPAN5	0.623982	9.30121	3.49599	0.000834005	0.0272813	-0.750619
YBX3	0.628184	10.4595	2.90939	0.0048816	0.0706941	-2.33193
ARL4C	0.630063	10.4208	3.66572	0.00048296	0.0200124	-0.255493
LY86	0.630642	5.32781	2.30119	0.0244338	0.163445	-3.72973
C1QC	0.630794	7.91225	2.46474	0.0162277	0.132033	-3.38021
TGIF1	0.632334	6.13656	2.18987	0.0319476	0.18809	-3.95597
HK2	0.632756	6.18498	2.07392	0.0418542	0.218324	-4.18127
GBP3	0.634405	7.90441	2.35012	0.0216589	0.154107	-3.62727
PDGFRA	0.635893	9.52014	2.0927	0.0400879	0.213337	-4.14549
RHBDL3	0.639737	5.91628	3.02859	0.00346414	0.0598355	-2.02795
LOC100506107	0.640063	5.41564	2.21968	0.0297593	0.182081	-3.89633
SV2B	0.640137	8.83057	2.97657	0.00402781	0.0639332	-2.16177
ONECUT2	0.640202	8.69815	3.52323	0.000764742	0.0259125	-0.672199
C1S	0.640274	9.099	2.1731	0.0332392	0.192449	-3.9892
COL6A3	0.640395	10.7305	2.43555	0.0174802	0.137138	-3.44405
KCNE4	0.640729	8.26719	2.95392	0.00429883	0.0665801	-2.21947
CARD16	0.641608	5.73817	2.01112	0.0482561	0.231789	-4.29881
ANGPT2	0.642184	6.90543	2.58428	0.011897	0.11268	-3.11217
DSERG1	0.645417	5.92459	2.65676	0.0098108	0.102402	-2.94459
CFH	0.645922	8.66754	2.0321	0.0460299	0.226497	-4.2599
CFHR1	0.645922	8.66754	2.0321	0.0460299	0.226497	-4.2599
DPYD	0.646232	8.0382	3.01375	0.00361696	0.0603953	-2.0663
IFI16	0.649617	8.90574	2.32208	0.023213	0.159825	-3.68622
PAPPA	0.649907	6.56248	2.99273	0.00384424	0.0625241	-2.12039
PDE4A	0.650706	7.66149	2.39641	0.019296	0.144118	-3.52869
CD74	0.651322	11.1844	3.00192	0.00374326	0.0615358	-2.09677
SPOCK1	0.651873	7.70237	2.2907	0.025068	0.165388	-3.75146
ADAM19	0.652933	7.28835	2.96712	0.00413884	0.0651705	-2.18587
CD84	0.654224	5.88966	2.10764	0.0387304	0.209797	-4.11685
SOCS1	0.658	8.14345	2.84195	0.00590444	0.0793926	-2.49975
COL15A1	0.658778	9.75466	2.40216	0.0190191	0.142753	-3.51632
FSTL5	0.662189	10.0553	3.04673	0.00328551	0.0583351	-1.98088
F12	0.666206	7.41719	4.72251	1.2e-05	0.00213887	3.13757
TRIM22	0.670251	7.20013	2.48977	0.0152183	0.127262	-3.32495
C11orf96	0.672795	10.6505	2.43324	0.017583	0.137597	-3.44908
LOC100996760	0.673546	6.26896	2.21374	0.0301846	0.183482	-3.90827
TNFAIP2	0.673597	7.55904	2.40324	0.0189673	0.142619	-3.51399
LOC100132207	0.673617	6.94233	3.86687	0.000248119	0.0139337	0.351014
LOC100506403	0.673803	8.52159	2.27745	0.0258906	0.167538	-3.7788
LOC101928269	0.673803	8.52159	2.27745	0.0258906	0.167538	-3.7788
RUNX1	0.673803	8.52159	2.27745	0.0258906	0.167538	-3.7788
SLPI	0.674225	7.55963	2.05241	0.0439585	0.223447	-4.22188
LCN10	0.677715	8.13807	3.18423	0.00218578	0.0461906	-1.61734
LRRTM2	0.677897	8.3201	3.7425	0.000375414	0.0177289	-0.0264422
SERPING1	0.679489	9.2582	2.02002	0.0473	0.229351	-4.28233
ST8SIA1	0.6798	5.9189	2.8146	0.00637291	0.0823285	-2.56693
SULF2	0.680293	8.8581	3.23806	0.00185789	0.0424459	-1.4718
LCP2	0.680751	6.04048	2.52579	0.0138646	0.122083	-3.2446
FAM102B	0.68082	6.5557	3.46905	0.000908283	0.0286707	-0.827724
OSMR	0.683394	8.0585	2.19991	0.0311951	0.186184	-3.93596
WNT5A	0.684263	7.24371	2.51901	0.0141108	0.123037	-3.2598
CD53	0.684447	7.99075	2.21999	0.0297367	0.182013	-3.8957
CYP39A1	0.684782	7.81736	4.52857	2.44e-05	0.00361553	2.47979
HLA-DMB	0.685924	8.29597	2.57498	0.0121916	0.113909	-3.13337
S100A4	0.688793	8.3584	2.40835	0.0187251	0.14186	-3.50299
KCNH8	0.690776	7.37575	3.44094	0.000992474	0.0297109	-0.90777
IL7R	0.691262	6.67211	2.0145	0.0478907	0.230775	-4.29255
RARRES1	0.696639	6.97064	2.20828	0.0305796	0.184652	-3.91921
CYTIP	0.697083	5.66341	2.67754	0.00927757	0.100341	-2.89587
KCNAB2	0.697093	8.30676	6.12106	5.13e-08	3.17e-05	8.20398
PDPN	0.697226	5.47713	2.07433	0.0418148	0.218281	-4.18049
ALS2CR11	0.698862	5.54799	2.51683	0.0141908	0.123221	-3.26468
ADAM28	0.70208	6.2099	2.85704	0.00565979	0.0776716	-2.46247
GPR183	0.702514	5.81474	2.26069	0.026964	0.171929	-3.81315
TMEM132C	0.702533	7.74352	3.89624	0.000224765	0.0132348	0.441269
C1QB	0.702589	6.65966	2.70295	0.00866139	0.0966045	-2.83588
FGD2	0.703405	9.67681	2.57188	0.0122914	0.114177	-3.14044
IGFBP2	0.703528	9.47895	2.35	0.0216658	0.154107	-3.62754
SRGN	0.703528	9.02674	2.85865	0.00563431	0.0774103	-2.45849
MYOF	0.704101	7.70793	2.9468	0.00438748	0.0670812	-2.23754
SLA	0.704379	6.32457	2.57538	0.0121789	0.113909	-3.13247
CDKN1A	0.706266	10.8165	5.42763	8.14e-07	0.000304011	5.63182
CACNA2D3	0.711357	7.55077	2.40426	0.0189187	0.142408	-3.5118
CD300A	0.711377	6.69267	2.75111	0.00759503	0.090158	-2.72093
HLA-DMA	0.71145	7.82162	2.45059	0.0168243	0.133656	-3.41123
LIPG	0.714323	7.0587	3.55188	0.000697819	0.0247957	-0.589301
FYB	0.716725	6.3421	2.58352	0.0119208	0.112756	-3.1139
FCER1G	0.717344	8.34798	2.4208	0.0181457	0.139711	-3.47608
IGFN1	0.722554	6.67822	3.39665	0.00114025	0.0321256	-1.03296
RGS16	0.72391	11.0603	3.01657	0.0035875	0.0602079	-2.05904
SLC16A7	0.726995	7.96628	2.62325	0.0107301	0.106578	-3.02254
MUC13	0.729522	8.69818	3.54777	0.000707064	0.0249531	-0.601219
ERAP2	0.730554	7.71232	2.96456	0.00416949	0.0655246	-2.19241
ITGAM	0.735063	5.98102	2.89875	0.00503128	0.0720851	-2.35861
MS4A6A	0.736691	8.478	2.27405	0.0261053	0.168384	-3.78579
PDE4B	0.741244	8.96477	5.09895	2.9e-06	0.000803952	4.45095
PTP4A3	0.741629	8.8453	3.76446	0.000349129	0.0169696	0.0396402
TGM2	0.742244	7.758	2.64524	0.0101185	0.103315	-2.97149
MLIP	0.745707	9.73078	4.17792	8.54e-05	0.00736622	1.32777
ARHGAP22	0.747393	6.83106	3.89158	0.000228322	0.0132918	0.426931
PLA2G7	0.749163	5.66531	2.23486	0.0286963	0.178188	-3.8657
EPHA3	0.750775	8.64549	2.6922	0.00891733	0.0981171	-2.86131
TMEM45B	0.755527	9.17137	3.37555	0.00121774	0.0330934	-1.09221
CTSS	0.755781	7.30388	2.52063	0.0140518	0.122589	-3.25619
IQCA1	0.762637	5.57789	2.70347	0.00864925	0.0965362	-2.83465
LAMP3	0.762942	6.90318	2.67496	0.00934227	0.10054	-2.90194
SULF1	0.767635	10.2172	3.6658	0.000482832	0.0200124	-0.255252
APBB1IP	0.768933	6.254	3.01244	0.00363073	0.0605536	-2.06967
LOC101929777	0.769028	6.79054	4.40034	3.88e-05	0.00436015	2.05269
WNT3	0.769028	6.79054	4.40034	3.88e-05	0.00436015	2.05269
LOC100130331	0.770402	6.24591	2.12575	0.0371374	0.205182	-4.08188
RYR2	0.771364	7.40937	4.02037	0.000147354	0.0104258	0.827379
DIO2	0.772593	6.19968	3.12266	0.00262697	0.0519938	-1.7816
GLB1L3	0.775361	7.66338	3.21222	0.00200903	0.0439967	-1.54188
ALDH1A3	0.777159	8.08282	2.28339	0.0255191	0.166783	-3.76656
LAPTM5	0.782141	8.31832	2.72223	0.00821906	0.0939547	-2.79005
RGS1	0.784061	8.77854	2.19806	0.0313329	0.18641	-3.93966
BRS3	0.784252	6.08889	2.93398	0.0045513	0.0680292	-2.26998
FAM163A	0.786026	6.64562	2.84802	0.00580488	0.0789003	-2.48477
PMAIP1	0.786743	6.69799	3.03698	0.00338051	0.0595334	-2.00623
MS4A7	0.788272	6.9448	2.53486	0.0135415	0.120293	-3.22423
LOC101928916	0.788756	10.6953	2.71922	0.00828672	0.09427	-2.79722
NNMT	0.788756	10.6953	2.71922	0.00828672	0.09427	-2.79722
DQ592442	0.789333	7.64605	3.68665	0.000451032	0.0195897	-0.193346
MGST1	0.790782	8.3501	2.28741	0.0252701	0.165997	-3.75826
SLAMF7	0.791181	5.43609	2.60965	0.0111247	0.109014	-3.05392
CSTA	0.795389	6.25878	2.50134	0.0147711	0.125755	-3.29925
VCAN	0.796912	8.62844	2.48209	0.0155219	0.128371	-3.34195
IKZF1	0.802087	6.2676	2.80759	0.00649832	0.0827016	-2.58407
AGT	0.802506	10.3738	4.14138	9.7e-05	0.00804146	1.21073
TPH1	0.81297	9.02019	3.36178	0.00127095	0.0335673	-1.13072
GAP43	0.813189	8.87875	3.22739	0.00191896	0.0431055	-1.50079
PCK1	0.818984	6.03439	3.22076	0.00195787	0.043553	-1.51877
ANKRD20A12P	0.819514	7.26881	3.70335	0.000427019	0.0189483	-0.143611
LOC101059949	0.819514	7.26881	3.70335	0.000427019	0.0189483	-0.143611
LOC101060632	0.819514	7.26881	3.70335	0.000427019	0.0189483	-0.143611
LOC101927345	0.819514	7.26881	3.70335	0.000427019	0.0189483	-0.143611
CD52	0.821614	6.90245	2.79346	0.00675809	0.0841409	-2.61851
PHACTR3	0.822996	6.31581	2.36624	0.0208086	0.150272	-3.59313
NPY	0.823327	10.4056	2.77125	0.00718597	0.0871706	-2.67239
PSAT1	0.826033	6.98136	2.00509	0.0489125	0.233144	-4.30992
CNTNAP5	0.837152	5.91886	3.53663	0.000732725	0.0254175	-0.633493
COL4A3	0.837192	6.16607	3.26988	0.00168643	0.0400085	-1.38496
HLA-DQA2	0.837316	6.7009	2.55311	0.0129117	0.117426	-3.18306
LOC100509457	0.837316	6.7009	2.55311	0.0129117	0.117426	-3.18306
FGR	0.839016	6.10115	2.79507	0.00672819	0.0839628	-2.61461
ZNF595	0.841019	8.51637	2.77427	0.00712628	0.0868401	-2.66507
AK4	0.861888	8.99509	4.10275	0.000110923	0.00869039	1.08761
LOC100507855	0.861888	8.99509	4.10275	0.000110923	0.00869039	1.08761
ITGB2	0.863321	6.79911	3.0958	0.00284436	0.0538718	-1.85251
SYT1	0.864335	7.31293	3.18802	0.00216104	0.0460324	-1.60716
APOD	0.865029	10.3739	2.71464	0.00839058	0.0947687	-2.80811
LINC00616	0.871916	7.1323	3.55927	0.000681491	0.0243774	-0.567857
TRIM55	0.873426	5.85599	2.49189	0.0151354	0.126906	-3.32024
LOC102723886	0.887937	6.50812	2.20469	0.0308424	0.185458	-3.9264
SLC24A2	0.887998	6.81557	2.66667	0.0095532	0.101612	-2.9214
SAMSN1	0.889296	5.98359	2.99994	0.00376481	0.0618267	-2.10187
LYZ	0.898612	9.40671	2.39273	0.019475	0.144742	-3.53658
KCTD16	0.920654	6.16257	4.43282	3.45e-05	0.00428095	2.16026
MYLK3	0.946932	6.58663	4.8596	7.19e-06	0.00148026	3.61058
GLDN	0.955331	5.95087	2.7333	0.00797463	0.0928119	-2.76364
DCLK1	0.955859	6.47087	3.02549	0.0034956	0.0599176	-2.03598
MLPH	0.995722	8.3538	3.89147	0.000228412	0.0132918	0.42657
CYP1B1	0.996855	6.49059	2.4639	0.0162625	0.132246	-3.38205
NEFL	0.997601	5.76588	3.08683	0.0029207	0.0548007	-1.87611
CFB	1.00785	7.58852	2.35767	0.021257	0.15255	-3.61131
CH25H	1.00787	7.16555	3.78419	0.000327024	0.0166634	0.0992154
RUNX2	1.01296	7.21325	3.57549	0.000646895	0.0236669	-0.520656
LINC00348	1.01425	6.40258	2.58692	0.0118143	0.112678	-3.10612
IL13RA2	1.03115	7.71251	2.54048	0.0133445	0.119535	-3.21157
LY96	1.08927	7.45169	3.29687	0.00155274	0.0380742	-1.31081
CALCA	1.09226	6.28906	3.79995	0.000310335	0.0161401	0.146946
FGB	1.10377	6.15479	2.38641	0.019786	0.145762	-3.55012
IGJ	1.10883	6.77969	2.0099	0.0483888	0.231922	-4.30107
SERTM1	1.11013	8.89788	3.16873	0.00228982	0.0474539	-1.65892
SPP1	1.13241	10.2265	3.23298	0.00188676	0.0427409	-1.48562
DKK3	1.1413	11.4315	7.47067	1.94e-10	3.46e-07	13.3912
PCDH10	1.1494	8.08234	3.41394	0.00108023	0.0311484	-0.984217
LINC01116	1.19889	7.42084	5.23511	1.72e-06	0.000511671	4.93662
TSHR	1.20251	6.41139	5.78712	1.97e-07	0.000110105	6.95346
C3	1.24253	10.1638	2.92808	0.00462858	0.0686359	-2.28488
IGH	1.25459	7.01891	2.14004	0.0359207	0.20143	-4.05409
IGHA1	1.25459	7.01891	2.14004	0.0359207	0.20143	-4.05409
IGHA2	1.25459	7.01891	2.14004	0.0359207	0.20143	-4.05409
PON1	1.26056	8.51997	3.29343	0.00156922	0.0383029	-1.32029
C6orf58	1.27944	6.67202	2.51387	0.0143	0.123221	-3.2713
UBD	1.28279	6.69494	2.45818	0.0165019	0.133093	-3.39461
NHLH2	1.35495	6.64439	5.66191	3.23e-07	0.000152774	6.48995
NCRNA00185	1.40602	7.11043	2.08982	0.0403552	0.214121	-4.15101
TTTY14	1.40602	7.11043	2.08982	0.0403552	0.214121	-4.15101
OLFM4	1.41841	9.16597	2.41689	0.0183259	0.140481	-3.48455
IRF8	1.4394	8.04869	5.43836	7.8e-07	0.000298443	5.67087
ADAMTS17	1.48268	6.85833	6.82496	2.86e-09	3.83e-06	10.8911
GAD1	1.51348	6.35401	4.79407	9.19e-06	0.00177747	3.38369
REG3A	1.57991	9.10648	2.24476	0.0280211	0.176075	-3.84562
SLC26A4	1.67134	8.84975	6.65502	5.77e-09	6.18e-06	10.2374
KDM5D	1.78073	8.1796	2.00782	0.0486143	0.232493	-4.30489
FAIM2	1.92813	7.68049	8.01503	1.98e-11	4.55e-08	15.5065
IGK	2.04582	8.57128	2.82364	0.00621448	0.0815397	-2.54479
IGKC	2.04582	8.57128	2.82364	0.00621448	0.0815397	-2.54479
ELFN1	2.12912	6.9537	8.71001	1.08e-12	4.44e-09	18.1978
ALDOB	2.24566	10.3715	8.80552	7.24e-13	4.44e-09	18.5657
PRIMA1	2.31705	6.81525	8.15505	1.1e-11	2.95e-08	16.0502
PCOLCE2	2.58074	6.4315	9.18975	1.46e-13	2.34e-09	20.0398
