# Supplementary material for: Identification of biomarkers and mechanism exploration of ferroptosis related genes regulated by m6A in type 2 diabetes mellitus
Source: Hereditas. 2025 Feb 18;162:24. doi: 10.1186/s41065-025-00385-9 (PMC11834627; doi:10.1186/s41065-025-00385-9)
Supplement: Supplementary file 2 — Supplementary Material 2: Supplement Table 2 Ferroptosis genes significantly associated with N6-methyladenosine (m6A)-regulated genes. [file 41065_2025_385_MOESM2_ESM.xlsx]

## Sheet: Sheet1
RPL8
IREB2
EMC2
ACSF2
CYBB
G6PD
PGD
VDAC2
PIK3CA
SCP2
ACSL4
LPCAT3
KRAS
HRAS
TF
TFRC
SLC38A1
GLS2
GOT1
ALOX5
KEAP1
HMOX1
NCOA4
PHKG2
ACO1
ATG3
ATG4D
BECN1
MAP1LC3A
GABARAPL2
ATG16L1
SNX4
ULK2
SAT1
EGFR
MAPK3
MAPK1
ZEB1
DPP4
CDKN2A
PEBP1
SOCS1
CDO1
MYB
MAPK8
MAPK9
CHAC1
MAPK14
LINC00472
PRKAA2
PRKAA1
ELAVL1
BAP1
ABCC1
ACVR1B
TGFBR1
HILPDA
HIF1A
ANO6
LPIN1
HMGB1
TNFAIP3
ATF3
ATM
YY1AP1
EGLN2
MIOX
MTDH
IDH1
SIRT1
FBXW7
PANX1
BACH1
LONP1
CD82
IL1B
CTSB
POR
CYB5R1
ELOVL5
FADS1
PTEN
NR1D2
TBK1
IL6
USP7
ATF4
AQP3
AQP8
PEX10
AGPAT3
PEX12
CHP1
BRPF1
OSBPL9
INTS2
MMD
MLLT1
GRIA3
EPT1
LIG3
AEBP2
AGPS
PEX2
TIMM9
FAR1
PHF21A
SMAD7
PEX3
MTCH1
ACADSB
SLC39A14
GSK3B
BRD7
SLC25A28
MFN2
SLC11A2
ZFAS1
TSC1
TGFB1
SNCA
SIRT3
HDDC3
MDM2
MDM4
DLD
WWTR1
PRKCA
LGMN
SMPD1
MYCN
SMG9
PAQR3
MICU1
TOR2A
MAP3K14
QSOX1
MIB2
H19
FOXO4
YTHDC2
DDR2
SLC39A7
TRIM46
KDM5A
TRIM21
DPEP1
CYGB
GSTZ1
GJA1
SLC7A11
PGRMC1
CIRBP
USP11
YAP1
TRIM26
NDRG1
FADS2
LIFR
MIR15A
EGR1
ADAM23
ARHGEF26-AS1
CPEB1
COX4I2
TIMP1
KDM6B
METTL14
MIB1
KDM5C
MEG3
CCDC6
CFL1
KMT2D
PTGS2
SLC40A1
FTH1
GPX4
HSPB1
NFE2L2
AKR1C1
AKR1C2
AKR1C3
RB1
HSF1
SQSTM1
MUC1
SLC3A2
MT1G
CISD1
HELLS
SCD
SRC
STAT3
PML
MTOR
NFS1
CDKN1A
ENPP2
FH
CISD2
CBS
ISCU
ACSL3
OTUB1
CD44
BRD4
PRDX6
SESN2
NF2
ARNTL
JUN
PLIN2
AIFM2
LAMP2
ZFP36
PROM2
CHMP5
CHMP6
CAV1
GCH1
DAZAP1
PIR
SLC16A1
NR4A1
RPTOR
SREBF1
SREBF2
FZD7
P4HB
NT5DC2
BCAT2
PLA2G6
PARK7
FXN
ATF2
DUSP1
NCF2
UBC
ALB
TXNRD1
SRXN1
GPX2
BNIP3
OXSR1
DDIT4
ASNS
DDIT3
SLC1A4
PCK2
VLDLR
GPT2
PSAT1
LURAP1L
SLC7A5
HERPUD1
XBP1
KLHL24
TRIB3
ATP6V1G2
VEGFA
GDF15
TUBE1
ARRDC3
CEBPG
SNORA16A
RGS4
BLOC1S5-TXNDC5
LOC390705
EIF2S1
CXCL2
RELA
HSD17B11
SETD1B
MAFG
IL33
HAMP
STEAP3
MAP3K5
SLC2A1
SLC2A3
SLC2A6
SLC2A8
SLC2A12
SLC2A14
EIF2AK4
SP1
NNMT
PLIN4
HIC1
STMN1
CAPG
HNF4A
NGB
YWHAE
GABPB1
RIPK1
PRDX1
LRRFIP1
