# Supplementary material for: Identification of biomarkers and mechanism exploration of ferroptosis related genes regulated by m6A in type 2 diabetes mellitus
Source: Hereditas. 2025 Feb 18;162:24. doi: 10.1186/s41065-025-00385-9 (PMC11834627; doi:10.1186/s41065-025-00385-9)
Supplement: Supplementary file 3 — Supplementary Material 3: Supplement Table 3 The 8 Gene Ontology (GO), Biological Process (BP) terms, and 17 GO Molecular Function (MF) terms were enriched for 10 differentially expressed m6A-FRGs (DEm6A-FRGs). [file 41065_2025_385_MOESM3_ESM.xlsx]

## Sheet: Sheet1
ONTOLOGY	ID	Description	GeneRatio	BgRatio	pvalue	p.adjust	qvalue	geneID	Count
BP	GO:0031099	regeneration	44993	188/18800	5.31157e-05	0.0122044	0.00593519	YAP1/CDKN1A/NNMT	3
BP	GO:0071480	cellular response to gamma radiation	44965	30/18800	6.85167e-05	0.0122044	0.00593519	YAP1/CDKN1A	2
BP	GO:0072525	pyridine-containing compound biosynthetic process	44965	31/18800	7.32264e-05	0.0122044	0.00593519	NNMT/PSAT1	2
BP	GO:0072524	pyridine-containing compound metabolic process	44965	38/18800	0.000110541	0.0138176	0.00671972	NNMT/PSAT1	2
BP	GO:0010332	response to gamma radiation	44965	56/18800	0.000241226	0.0241226	0.0117312	YAP1/CDKN1A	2
BP	GO:0006767	water-soluble vitamin metabolic process	44965	63/18800	0.000305462	0.0254552	0.0123793	NNMT/PSAT1	2
BP	GO:0042246	tissue regeneration	44965	72/18800	0.00039901	0.0270575	0.0131585	YAP1/CDKN1A	2
BP	GO:0071479	cellular response to ionizing radiation	44965	75/18800	0.000432921	0.0270575	0.0131585	YAP1/CDKN1A	2
MF	GO:0004860	protein kinase inhibitor activity	44966	70/18410	0.000504285	0.0126772	0.00622742	SOCS1/CDKN1A	2
MF	GO:0019210	kinase inhibitor activity	44966	74/18410	0.000563433	0.0126772	0.00622742	SOCS1/CDKN1A	2
MF	GO:0019887	protein kinase regulator activity	44966	207/18410	0.00429994	0.0414093	0.0203414	SOCS1/CDKN1A	2
MF	GO:0008199	ferric iron binding	44935	11/18410	0.00536584	0.0414093	0.0203414	MIOX	1
MF	GO:0019207	kinase regulator activity	44966	235/18410	0.00550579	0.0414093	0.0203414	SOCS1/CDKN1A	2
MF	GO:0004861	cyclin-dependent protein serine/threonine kinase inhibitor activity	44935	12/18410	0.00585237	0.0414093	0.0203414	CDKN1A	1
MF	GO:0005159	insulin-like growth factor receptor binding	44935	16/18410	0.00779639	0.0414093	0.0203414	SOCS1	1
MF	GO:0046935	1-phosphatidylinositol-3-kinase regulator activity	44935	16/18410	0.00779639	0.0414093	0.0203414	SOCS1	1
MF	GO:0070064	proline-rich region binding	44935	17/18410	0.00828186	0.0414093	0.0203414	YAP1	1
MF	GO:0035014	phosphatidylinositol 3-kinase regulator activity	44935	19/18410	0.00925218	0.0416348	0.0204522	SOCS1	1
MF	GO:0008483	transaminase activity	44935	23/18410	0.0111903	0.0420856	0.0206736	PSAT1	1
MF	GO:0016769	transferase activity, transferring nitrogenous groups	44935	24/18410	0.0116743	0.0420856	0.0206736	PSAT1	1
MF	GO:0016701	oxidoreductase activity, acting on single donors with incorporation of molecular oxygen	44935	25/18410	0.0121581	0.0420856	0.0206736	MIOX	1
MF	GO:0004033	aldo-keto reductase (NADP) activity	44935	30/18410	0.0145739	0.0436836	0.0214586	MIOX	1
MF	GO:0004857	enzyme inhibitor activity	44966	390/18410	0.0146029	0.0436836	0.0214586	SOCS1/CDKN1A	2
MF	GO:0030291	protein serine/threonine kinase inhibitor activity	44935	33/18410	0.0160208	0.0436836	0.0214586	CDKN1A	1
MF	GO:0030332	cyclin binding	44935	34/18410	0.0165027	0.0436836	0.0214586	CDKN1A	1
