# Supplementary material for: Identification of biomarkers and mechanism exploration of ferroptosis related genes regulated by m6A in type 2 diabetes mellitus
Source: Hereditas. 2025 Feb 18;162:24. doi: 10.1186/s41065-025-00385-9 (PMC11834627; doi:10.1186/s41065-025-00385-9)
Supplement: Supplementary file 4 — Supplementary Material 4: Supplement Table 4 The 13 Kyoto Encyclopedia of Genes and Genomes (KEGG) pathways were enriched for 10 DEm6A-FRGs. [file 41065_2025_385_MOESM4_ESM.xlsx]

## Sheet: Sheet1
ID	Description	GeneRatio	BgRatio	pvalue	p.adjust	qvalue	geneID	Count
hsa04115	p53 signaling pathway	44965	73/8211	0.00210877	0.00210877	0.0998892	CD82/CDKN1A	2
hsa04630	JAK-STAT signaling pathway	44965	166/8211	0.0105006	0.0105006	0.135894	SOCS1/CDKN1A	2
hsa05202	Transcriptional misregulation in cancer	44965	193/8211	0.0140196	0.0140196	0.135894	MYCN/CDKN1A	2
hsa04392	Hippo signaling pathway - multiple species	44934	29/8211	0.0279197	0.0279197	0.135894	YAP1	1
hsa00053	Ascorbate and aldarate metabolism	44934	30/8211	0.0288702	0.0288702	0.135894	MIOX	1
hsa05206	MicroRNAs in cancer	44965	310/8211	0.0342181	0.0342181	0.135894	SOCS1/CDKN1A	2
hsa00760	Nicotinate and nicotinamide metabolism	44934	36/8211	0.0345559	0.0345559	0.135894	NNMT	1
hsa01250	Biosynthesis of nucleotide sugars	44934	37/8211	0.0355006	0.0355006	0.135894	MIOX	1
hsa05216	Thyroid cancer	44934	37/8211	0.0355006	0.0355006	0.135894	CDKN1A	1
hsa00260	Glycine, serine and threonine metabolism	44934	40/8211	0.0383301	0.0383301	0.135894	PSAT1	1
hsa05219	Bladder cancer	44934	41/8211	0.0392717	0.0392717	0.135894	CDKN1A	1
hsa04930	Type II diabetes mellitus	44934	46/8211	0.0439673	0.0439673	0.135894	SOCS1	1
hsa00270	Cysteine and methionine metabolism	44934	51/8211	0.0486428	0.0486428	0.135894	PSAT1	1
