# Supplementary material for: Identification of biomarkers and mechanism exploration of ferroptosis related genes regulated by m6A in type 2 diabetes mellitus
Source: Hereditas. 2025 Feb 18;162:24. doi: 10.1186/s41065-025-00385-9 (PMC11834627; doi:10.1186/s41065-025-00385-9)
Supplement: Supplementary file 5 — Supplementary Material 5: Supplement Table 5 Construction of 59 pairs of TF-mRNAs in the TF-mRNA regulatory network. [file 41065_2025_385_MOESM5_ESM.xlsx]

## Sheet: Sheet1
node1	node2
TP63	CD82
GATA3	CD82
TP53	CD82
PROX1	CD82
NFKB1	CD82
RELA	CD82
STAT1	CD82
NFATC1	CD82
ETV6	CD82
JUN	CD82
ZNF143	CD82
HNF1A	CDKN1A
TP63	CDKN1A
GATA3	CDKN1A
STAT3	CDKN1A
PRDM14	CDKN1A
CDX2	CDKN1A
MYC	CDKN1A
SOX2	CDKN1A
RELA	CDKN1A
LIN28B	CDKN1A
ZIC5	CDKN1A
STAT1	CDKN1A
ESR2	CDKN1A
YY2	CDKN1A
RELB	CDKN1A
HOXB4	CDKN1A
TAL1	CDKN1A
SETDB1	CDKN1A
GATA1	CDKN1A
ERG	CDKN1A
NR2E1	CDKN1A
ZNF43	CDKN1A
MITF	CDKN1A
IKZF1	CDKN1A
NR2F2	CDKN1A
GABPA	CDKN1A
NRF1	CDKN1A
FOXA1	CDKN1A
SMAD5	CDKN1A
NFE2L1	CDKN1A
SOX4	CDKN1A
HMBOX1	CDKN1A
TP63	MIOX
SNAI2	MIOX
HNF1A	MYCN
GATA2	MYCN
GATA3	MYCN
PRDM14	MYCN
CDX2	MYCN
SOX2	MYCN
POU5F1	MYCN
HOXB4	MYCN
TAL1	MYCN
SETDB1	MYCN
GATA1	MYCN
REST	MYCN
MYCN	MYCN
SOX17	MYCN
