# Supplementary material for: Identification of biomarkers and mechanism exploration of ferroptosis related genes regulated by m6A in type 2 diabetes mellitus
Source: Hereditas. 2025 Feb 18;162:24. doi: 10.1186/s41065-025-00385-9 (PMC11834627; doi:10.1186/s41065-025-00385-9)
Supplement: Supplementary file 6 — Supplementary Material 6: Supplement Table 6 Construction of 150 pairs of regulatory relationships in the competing endogenous RNAs (ceRNA) regulatory network. [file 41065_2025_385_MOESM6_ESM.xlsx]

## Sheet: Sheet1
node1	node2
hsa-miR-197-3p	CD82
hsa-miR-130b-5p	CD82
hsa-miR-4753-3p	CD82
hsa-miR-6802-5p	CDKN1A
hsa-miR-6880-5p	CDKN1A
hsa-miR-938	CDKN1A
hsa-let-7e-5p	CDKN1A
hsa-miR-106a-5p	CDKN1A
hsa-miR-198	CDKN1A
hsa-miR-10b-5p	CDKN1A
hsa-miR-145-5p	CDKN1A
hsa-miR-423-3p	CDKN1A
hsa-miR-202-3p	CDKN1A
hsa-miR-519e-3p	CDKN1A
hsa-miR-519d-3p	CDKN1A
hsa-miR-505-5p	CDKN1A
hsa-miR-572	CDKN1A
hsa-miR-589-3p	CDKN1A
hsa-miR-1229-3p	CDKN1A
hsa-miR-3150b-3p	CDKN1A
hsa-miR-4458	CDKN1A
hsa-miR-4516	CDKN1A
hsa-miR-4689	CDKN1A
hsa-miR-4778-3p	CDKN1A
hsa-miR-5584-5p	CDKN1A
hsa-miR-6752-5p	CDKN1A
hsa-miR-6815-5p	CDKN1A
hsa-miR-6831-5p	CDKN1A
hsa-miR-6842-5p	CDKN1A
hsa-miR-6851-5p	CDKN1A
hsa-miR-6882-3p	CDKN1A
hsa-miR-6886-3p	CDKN1A
hsa-miR-7110-5p	CDKN1A
hsa-miR-520a-3p	CDKN1A
hsa-miR-4650-3p	CDKN1A
hsa-miR-6790-5p	CDKN1A
hsa-miR-17-5p	CDKN1A
hsa-miR-22-3p	CDKN1A
hsa-miR-4290	CDKN1A
hsa-miR-5681a	CDKN1A
hsa-miR-5703	CDKN1A
hsa-miR-6865-5p	CDKN1A
hsa-miR-1303	MIOX
hsa-miR-4537	MIOX
hsa-miR-4755-3p	MIOX
hsa-miR-34c-5p	MYCN
hsa-miR-299-3p	MYCN
hsa-miR-331-5p	MYCN
hsa-miR-449a	MYCN
hsa-miR-6071	MYCN
hsa-miR-6509-5p	MYCN
hsa-miR-197-3p	MIR34AHG
hsa-miR-197-3p	NEAT1
hsa-miR-197-3p	MALAT1
hsa-miR-197-3p	AC005261.1
hsa-miR-197-3p	Z93241.1
hsa-miR-197-3p	XIST
hsa-let-7e-5p	AC124045.1
hsa-let-7e-5p	MUC20-OT1
hsa-let-7e-5p	SNHG4
hsa-let-7e-5p	LINC00265
hsa-let-7e-5p	AL590705.3
hsa-let-7e-5p	OLMALINC
hsa-let-7e-5p	NEAT1
hsa-let-7e-5p	AP000766.1
hsa-let-7e-5p	LINC02381
hsa-let-7e-5p	AC007228.2
hsa-let-7e-5p	MIRLET7BHG
hsa-let-7e-5p	XIST
hsa-miR-106a-5p	EPB41L4A-AS1
hsa-miR-106a-5p	AC084082.1
hsa-miR-106a-5p	ERICD
hsa-miR-106a-5p	NEAT1
hsa-miR-106a-5p	MALAT1
hsa-miR-106a-5p	AC087477.2
hsa-miR-106a-5p	AC005261.1
hsa-miR-106a-5p	NORAD
hsa-miR-106a-5p	XIST
hsa-miR-10b-5p	AC004069.1
hsa-miR-10b-5p	NEAT1
hsa-miR-10b-5p	XIST
hsa-miR-145-5p	MALAT1
hsa-miR-145-5p	MEG3
hsa-miR-145-5p	JPX
hsa-miR-519d-3p	EPB41L4A-AS1
hsa-miR-519d-3p	AC084082.1
hsa-miR-519d-3p	ERICD
hsa-miR-519d-3p	NEAT1
hsa-miR-519d-3p	MALAT1
hsa-miR-519d-3p	AC087477.2
hsa-miR-519d-3p	AC005261.1
hsa-miR-519d-3p	NORAD
hsa-miR-519d-3p	XIST
hsa-miR-3150b-3p	AL031281.2
hsa-miR-3150b-3p	AL356488.2
hsa-miR-3150b-3p	MIR29B2CHG
hsa-miR-3150b-3p	NEAT1
hsa-miR-3150b-3p	AC020928.2
hsa-miR-3150b-3p	XIST
hsa-miR-4458	AC124045.1
hsa-miR-4458	MUC20-OT1
hsa-miR-4458	SNHG4
hsa-miR-4458	LINC00265
hsa-miR-4458	AL590705.3
hsa-miR-4458	OLMALINC
hsa-miR-4458	NEAT1
hsa-miR-4458	AP000766.1
hsa-miR-4458	LINC02381
hsa-miR-4458	AC007228.2
hsa-miR-4458	MIRLET7BHG
hsa-miR-4458	XIST
hsa-miR-520a-3p	NEAT1
hsa-miR-520a-3p	AC145207.5
hsa-miR-520a-3p	AC005261.1
hsa-miR-520a-3p	NORAD
hsa-miR-520a-3p	XIST
hsa-miR-17-5p	EPB41L4A-AS1
hsa-miR-17-5p	AC084082.1
hsa-miR-17-5p	ERICD
hsa-miR-17-5p	NEAT1
hsa-miR-17-5p	MALAT1
hsa-miR-17-5p	AC087477.2
hsa-miR-17-5p	AC005261.1
hsa-miR-17-5p	NORAD
hsa-miR-17-5p	XIST
hsa-miR-22-3p	AL360012.1
hsa-miR-22-3p	AL390294.1
hsa-miR-22-3p	NEAT1
hsa-miR-22-3p	MALAT1
hsa-miR-22-3p	LINC02381
hsa-miR-22-3p	NORAD
hsa-miR-34c-5p	LINC01123
hsa-miR-34c-5p	LINC01106
hsa-miR-34c-5p	TERC
hsa-miR-34c-5p	AC044784.1
hsa-miR-34c-5p	NEAT1
hsa-miR-34c-5p	LINC00665
hsa-miR-34c-5p	XIST
hsa-miR-299-3p	NEAT1
hsa-miR-299-3p	AP001432.1
hsa-miR-449a	LINC01123
hsa-miR-449a	LINC01106
hsa-miR-449a	TERC
hsa-miR-449a	AC044784.1
hsa-miR-449a	NEAT1
hsa-miR-449a	LINC00665
hsa-miR-449a	XIST
hsa-miR-6509-5p	NEAT1
hsa-miR-6509-5p	AC005261.1
hsa-miR-6509-5p	XIST
