# Supplementary material for: Identification of biomarkers and mechanism exploration of ferroptosis related genes regulated by m6A in type 2 diabetes mellitus
Source: Hereditas. 2025 Feb 18;162:24. doi: 10.1186/s41065-025-00385-9 (PMC11834627; doi:10.1186/s41065-025-00385-9)
Supplement: Supplementary file 11 — Supplementary Material 11 [file 41065_2025_385_MOESM11_ESM.zip]

Archive with 17 entries (16 files):
- supplementary file/~$nuscript.docx 2024.01.17LYS ╨▐╕─.docx
- supplementary file/Figure 10 uncropped Gels and Blots images/
- supplementary file/Figure 10 uncropped Gels and Blots images/CDKN1A_7_20230501_160604_00.01.812_8bitú¿exposure time 1s812msú⌐.tif
- supplementary file/Figure 10 uncropped Gels and Blots images/CDKN1A_7_20230501_160604_00.01.812_8bit.tif
- supplementary file/Figure 10 uncropped Gels and Blots images/KAI_1_7_20230503_220551_00.03.075_8bit(0)(exposure time 3s75ms).tif
- supplementary file/Figure 10 uncropped Gels and Blots images/KAI_1_7_20230503_220551_00.03.075_8bit(0).tif
- supplementary file/Figure 10 uncropped Gels and Blots images/MIOX_8_20230502_173910_00.02.383_8bit(2)(exposure time 2s283ms).tif
- supplementary file/Figure 10 uncropped Gels and Blots images/MIOX_8_20230502_173910_00.02.383_8bit(2).tif
- supplementary file/Figure 10 uncropped Gels and Blots images/MYCNí¬í¬7_full gel_8bit.tif
- supplementary file/Figure 10 uncropped Gels and Blots images/MYCNí¬í¬8_20230504_173210_00.00.245_8bit(exposure time 245ms).tif
- supplementary file/Figure 10 uncropped Gels and Blots images/MYCNí¬í¬8_20230504_173210_00.00.245_8bit.tif
- supplementary file/Figure 10 uncropped Gels and Blots images/MYCNí¬í¬8_full gel_8bit.tif
- supplementary file/Figure 10 uncropped Gels and Blots images/MYCNí¬í¬ACTINí¬í¬8_20230504_171610_00.01.889_8bit(3)(exposure time 1s889ms).tif
- supplementary file/Figure 10 uncropped Gels and Blots images/MYCNí¬í¬ACTINí¬í¬8_20230504_171610_00.01.889_8bit(3).tif
- supplementary file/Figure 10.tif
- supplementary file/Instruction of KAI 1 (G-10) sc-518002.pdf
- supplementary file/PageRuler Prestained Protein Ladder.pdf
